# Supplementary material for: Nanoform of Phospholipid Composition: Investigation of the Morphological Features by Atomic Force Microscopy
Source: Int J Mol Sci. 2023 Oct 19;24(20):15338. doi: 10.3390/ijms242015338 (PMC10607005; doi:10.3390/ijms242015338)
Supplement: Supplementary file 1 [file ijms-24-15338-s001.zip]

Archive with 1 entries (1 files):
- ijms-2629057-supplementary.pdf
